# Supplementary material for: Givinostat-Liposomes: Anti-Tumor Effect on 2D and 3D Glioblastoma Models and Pharmacokinetics
Source: Cancers (Basel). 2022 Jun 16;14(12):2978. doi: 10.3390/cancers14122978 (PMC9220922; doi:10.3390/cancers14122978)
Supplement: Supplementary file 1 [file cancers-14-02978-s001.zip]

Archive with 2 entries (2 files):
- cancers-1697072 _original_WB.pdf
- cancers-1697072_supplementary_file.pdf
